# Supplementary material for: Non-Toxicological Role of Aryl Hydrocarbon Receptor in Obesity-Associated Multiple Myeloma Cell Growth and Survival
Source: Cancers (Basel). 2023 Nov 1;15(21):5255. doi: 10.3390/cancers15215255 (PMC10649826; doi:10.3390/cancers15215255)
Supplement: Supplementary file 1 [file cancers-15-05255-s001.zip]

Archive with 3 entries (2 files):
- supplementary material/
- supplementary material/cancers-2634977-Original Western Blot.pdf
- supplementary material/cancers-2634977-supplementary.docx
